# Supplementary material for: Identification and Validation of a QTL for Bacterial Leaf Streak Resistance in Rice (Oryza sativa L.) against Thai Xoc Strains
Source: Genes (Basel). 2021 Oct 9;12(10):1587. doi: 10.3390/genes12101587 (PMC8535723; doi:10.3390/genes12101587)
Supplement: Supplementary file 1 [file genes-12-01587-s001.zip]

Archive with 3 entries (3 files):
- Figure S1 - scoring 1-9.pdf
- Figure S2 - Bar plots of bacterial leaf streak (BLS) scores .pdf
- Table S1 - The BLS scores of the 433 F2 lines.xlsx
