# Supplementary material for: Identification and Validation of a QTL for Bacterial Leaf Streak Resistance in Rice (Oryza sativa L.) against Thai Xoc Strains
Source: Genes (Basel). 2021 Oct 9;12(10):1587. doi: 10.3390/genes12101587 (PMC8535723; doi:10.3390/genes12101587)
Supplement: Supplementary file 1 [file genes-12-01587-s001.zip › Table S1 - The BLS scores of the 433 F2 lines.xlsx]

## Sheet: Sheet1
Table S1. The BLS scores of the parents, F1 and 433 F2 plants.
Sample	BLS disease score	BLS reaction	Selection for QTL-seq
HCS	9	S
HCS	9	S
HCS	9	S
HCS	9	S
HCS	9	S
HCS	9	S
HCS	9	S
HCS	9	S
HCS	9	S
HCS	9	S
IR62266	1	R
IR62266	1	R
IR62266	1	R
IR62266	1	R
IR62266	1	R
IR62266	1	R
IR62266	1	R
IR62266	1	R
IR62266	1	R
IR62266	1	R
F1	9	S
F1	9	S
F1	9	S
F1	9	S
F1	9	S
F1	9	S
F1	9	S
F1	9	S
F1	9	S
F1	9	S
F2-101	1	R	R-bulk
F2-116	1	R	R-bulk
F2-117	1	R	R-bulk
F2-119	1	R	R-bulk
F2-120	1	R	R-bulk
F2-130	1	R	R-bulk
F2-134	1	R	R-bulk
F2-147	1	R	R-bulk
F2-148	1	R	R-bulk
F2-158	1	R	R-bulk
F2-159	1	R	R-bulk
F2-163	1	R	R-bulk
F2-164	1	R	R-bulk
F2-178	1	R	R-bulk
F2-179	1	R	R-bulk
F2-186	1	R	R-bulk
F2-187	1	R	R-bulk
F2-196	1	R	R-bulk
F2-197	1	R	R-bulk
F2-201	1	R	R-bulk
F2-216	1	R	R-bulk
F2-217	1	R	R-bulk
F2-229	1	R	R-bulk
F2-231	1	R	R-bulk
F2-232	1	R	R-bulk
F2-297	1	R	R-bulk
F2-301	1	R	R-bulk
F2-388	1	R	R-bulk
F2-419	1	R	R-bulk
F2-459	1	R	R-bulk
F2-69	1	R	R-bulk
F2-77	1	R	R-bulk
F2-237	9	S	S-bulk
F2-290	9	S	S-bulk
F2-295	9	S	S-bulk
F2-300	9	S	S-bulk
F2-337	9	S	S-bulk
F2-348	9	S	S-bulk
F2-360	9	S	S-bulk
F2-367	9	S	S-bulk
F2-368	9	S	S-bulk
F2-374	9	S	S-bulk
F2-376	9	S	S-bulk
F2-377	9	S	S-bulk
F2-386	9	S	S-bulk
F2-387	9	S	S-bulk
F2-392	9	S	S-bulk
F2-393	9	S	S-bulk
F2-394	9	S	S-bulk
F2-396	9	S	S-bulk
F2-397	9	S	S-bulk
F2-401	9	S	S-bulk
F2-406	9	S	S-bulk
F2-407	9	S	S-bulk
F2-408	9	S	S-bulk
F2-411	9	S	S-bulk
F2-413	9	S	S-bulk
F2-414	9	S	S-bulk
F2-417	9	S	S-bulk
F2-422	9	S	S-bulk
F2-423	9	S	S-bulk
F2-425	9	S	S-bulk
F2-432	9	S	S-bulk
F2-433	9	S	S-bulk
F2-438	9	S	S-bulk
F2-44	9	S	S-bulk
F2-449	9	S	S-bulk
F2-45	9	S	S-bulk
F2-458	9	S	S-bulk
F2-46	9	S	S-bulk
F2-466	9	S	S-bulk
F2-474	9	S	S-bulk
F2-483	9	S	S-bulk
F2-5	9	S	S-bulk
F2-53	9	S	S-bulk
F2-55	9	S	S-bulk
F2-56	9	S	S-bulk
F2-60	9	S	S-bulk
F2-67	9	S	S-bulk
F2-68	9	S	S-bulk
F2-84	9	S	S-bulk
F2-86	9	S	S-bulk
F2-1	7	MS
F2-10	9	S
F2-100	9	S
F2-102	9	S
F2-103	9	S
F2-104	9	S
F2-105	9	S
F2-106	9	S
F2-107	9	S
F2-108	9	S
F2-109	9	S
F2-11	9	S
F2-110	9	S
F2-111	9	S
F2-113	9	S
F2-114	9	S
F2-115	9	S
F2-118	9	S
F2-12	9	S
F2-121	9	S
F2-122	9	S
F2-123	9	S
F2-125	9	S
F2-126	9	S
F2-127	9	S
F2-128	9	S
F2-13	3	R
F2-133	9	S
F2-135	9	S
F2-136	9	S
F2-137	9	S
F2-138	9	S
F2-139	9	S
F2-140	9	S
F2-141	9	S
F2-142	9	S
F2-143	9	S
F2-144	9	S
F2-145	9	S
F2-146	9	S
F2-149	9	S
F2-150	9	S
F2-152	9	S
F2-153	9	S
F2-154	9	S
F2-156	9	S
F2-157	9	S
F2-16	9	S
F2-160	9	S
F2-161	9	S
F2-162	9	S
F2-165	9	S
F2-166	9	S
F2-167	9	S
F2-168	9	S
F2-169	9	S
F2-17	7	MS
F2-170	9	S
F2-172	9	S
F2-173	9	S
F2-175	9	S
F2-176	9	S
F2-180	9	S
F2-181	9	S
F2-182	9	S
F2-184	9	S
F2-185	9	S
F2-188	9	S
F2-189	9	S
F2-19	9	S
F2-191	9	S
F2-192	9	S
F2-193	9	S
F2-195	9	S
F2-198	1	R
F2-199	9	S
F2-2	9	S
F2-20	9	S
F2-200	9	S
F2-203	9	S
F2-204	9	S
F2-205	9	S
F2-206	9	S
F2-207	9	S
F2-208	9	S
F2-209	9	S
F2-21	9	S
F2-210	9	S
F2-211	9	S
F2-213	9	S
F2-214	9	S
F2-218	9	S
F2-219	9	S
F2-22	9	S
F2-220	9	S
F2-221	1	R
F2-222	9	S
F2-223	9	S
F2-224	1	R
F2-226	9	S
F2-227	9	S
F2-23	9	S
F2-230	9	S
F2-233	9	S
F2-235	9	S
F2-238	9	S
F2-239	9	S
F2-24	5	MR
F2-240	9	S
F2-241	9	S
F2-242	9	S
F2-243	9	S
F2-244	9	S
F2-246	9	S
F2-248	9	S
F2-249	9	S
F2-25	9	S
F2-250	9	S
F2-251	1	R
F2-252	9	S
F2-253	9	S
F2-254	9	S
F2-256	9	S
F2-257	9	S
F2-258	9	S
F2-259	9	S
F2-26	7	MS
F2-260	9	S
F2-261	9	S
F2-262	9	S
F2-263	1	R
F2-265	9	S
F2-266	9	S
F2-267	9	S
F2-268	9	S
F2-269	9	S
F2-27	9	S
F2-270	9	S
F2-271	9	S
F2-274	9	S
F2-275	9	S
F2-276	1	R
F2-277	1	R
F2-278	9	S
F2-28	7	MS
F2-280	9	S
F2-282	9	S
F2-284	1	R
F2-285	9	S
F2-286	9	S
F2-287	9	S
F2-289	9	S
F2-29	7	MS
F2-291	9	S
F2-292	9	S
F2-293	9	S
F2-294	9	S
F2-296	9	S
F2-299	1	R
F2-3	7	MS
F2-30	9	S
F2-302	9	S
F2-303	9	S
F2-304	9	S
F2-306	9	S
F2-307	9	S
F2-308	9	S
F2-309	9	S
F2-31	9	S
F2-310	9	S
F2-311	9	S
F2-312	9	S
F2-314	9	S
F2-315	9	S
F2-317	9	S
F2-318	9	S
F2-319	9	S
F2-32	3	R
F2-320	9	S
F2-321	9	S
F2-322	9	S
F2-323	9	S
F2-324	9	S
F2-325	9	S
F2-326	9	S
F2-327	9	S
F2-328	9	S
F2-329	9	S
F2-33	9	S
F2-330	9	S
F2-331	9	S
F2-332	9	S
F2-333	9	S
F2-334	9	S
F2-335	9	S
F2-336	9	S
F2-338	9	S
F2-339	9	S
F2-34	9	S
F2-340	9	S
F2-341	9	S
F2-342	9	S
F2-343	1	R
F2-345	9	S
F2-346	9	S
F2-347	9	S
F2-349	9	S
F2-35	9	S
F2-350	9	S
F2-351	9	S
F2-352	9	S
F2-353	9	S
F2-354	9	S
F2-355	9	S
F2-356	1	R
F2-359	9	S
F2-36	7	MS
F2-361	9	S
F2-362	9	S
F2-363	9	S
F2-364	1	R
F2-365	1	R
F2-366	9	S
F2-369	9	S
F2-37	9	S
F2-370	9	S
F2-371	9	S
F2-372	1	R
F2-373	1	R
F2-375	9	S
F2-378	9	S
F2-379	9	S
F2-380	9	S
F2-381	1	R
F2-382	9	S
F2-383	1	R
F2-384	9	S
F2-389	9	S
F2-39	9	S
F2-390	9	S
F2-391	9	S
F2-395	1	R
F2-398	1	R
F2-399	9	S
F2-4	3	R
F2-40	3	R
F2-400	9	S
F2-402	9	S
F2-403	1	R
F2-409	9	S
F2-41	9	S
F2-410	9	S
F2-412	9	S
F2-416	9	S
F2-418	9	S
F2-42	9	S
F2-420	9	S
F2-421	9	S
F2-424	1	R
F2-426	9	S
F2-427	9	S
F2-428	9	S
F2-429	9	S
F2-43	9	S
F2-430	1	R
F2-431	1	R
F2-436	9	S
F2-437	9	S
F2-439	9	S
F2-440	1	R
F2-441	1	R
F2-442	9	S
F2-443	1	R
F2-444	9	S
F2-445	9	S
F2-446	1	R
F2-447	9	S
F2-448	9	S
F2-450	9	S
F2-451	9	S
F2-452	1	R
F2-453	1	R
F2-454	9	S
F2-455	9	S
F2-456	9	S
F2-457	9	S
F2-460	9	S
F2-461	9	S
F2-462	1	R
F2-463	9	S
F2-464	1	R
F2-465	1	R
F2-467	9	S
F2-468	1	R
F2-469	1	R
F2-47	5	MR
F2-470	9	S
F2-471	9	S
F2-472	9	S
F2-473	1	R
F2-475	1	R
F2-48	7	MS
F2-481	1	R
F2-482	9	S
F2-484	1	R
F2-49	3	R
F2-491	1	R
F2-492	9	S
F2-493	9	S
F2-494	1	R
F2-50	9	S
F2-51	9	S
F2-52	9	S
F2-54	9	S
F2-57	9	S
F2-58	9	S
F2-59	1	R
F2-61	9	S
F2-62	9	S
F2-63	9	S
F2-64	9	S
F2-65	9	S
F2-7	9	S
F2-70	9	S
F2-71	9	S
F2-72	9	S
F2-73	9	S
F2-74	9	S
F2-75	1	R
F2-76	9	S
F2-78	9	S
F2-8	3	R
F2-80	9	S
F2-81	1	R
F2-82	9	S
F2-83	1	R
F2-85	9	S
F2-87	9	S
F2-88	9	S
F2-89	1	R
F2-9	7	MS
F2-90	9	S
F2-91	9	S
F2-92	9	S
F2-93	9	S
F2-94	9	S
F2-95	9	S
F2-96	9	S
F2-97	9	S
F2-98	9	S
F2-99	9	S
